# Supplementary material for: New taxonomic and conservation status of Ossiculum (Vandeae, Orchidaceae), a highly threatened and narrow-endemic angraecoid orchid from Central Africa
Source: PhytoKeys. 2018 May 2;(98):85–97. doi: 10.3897/phytokeys.98.23511 (PMC5943395; doi:10.3897/phytokeys.98.23511)
Supplement: XML Treatment for Calyptrochilum [file phytokeys.98.23511-treatment1.xml]

<!DOCTYPE tp:taxon-treatment
  PUBLIC "-//TaxonX//DTD Taxonomic Treatment Publishing DTD v0 20100105//EN" "tax-treatment-NSO.dtd">
<tp:taxon-treatment xmlns:tp="http://www.plazi.org/taxpub"><tp:treatment-meta><kwd-group><label>Taxon classification</label><kwd><named-content xmlns:xlink="http://www.w3.org/1999/xlink" content-type="kingdom">Plantae</named-content></kwd><kwd><named-content xmlns:xlink="http://www.w3.org/1999/xlink" content-type="order">Asparagales</named-content></kwd><kwd><named-content xmlns:xlink="http://www.w3.org/1999/xlink" content-type="family">Orchidaceae</named-content></kwd></kwd-group><mixed-citation publication-type="journal"><person-group><name><surname>Simo-Droissart</surname><given-names>Murielle</given-names></name><name><surname>Stévart</surname><given-names>Tariq</given-names></name><name><surname>Sonké</surname><given-names>Bonaventure</given-names></name><name><surname>Sandrine Mayogo</surname><given-names/></name><name><surname>Kamdem</surname><given-names>Narcisse</given-names></name><name><surname>Droissart</surname><given-names>Vincent</given-names></name></person-group><article-title>New taxonomic and conservation status of <italic><tp:taxon-name><tp:taxon-name-part taxon-name-part-type="genus" reg="Ossiculum">Ossiculum</tp:taxon-name-part></tp:taxon-name></italic> (Vandeae, <tp:taxon-name><tp:taxon-name-part taxon-name-part-type="family">Orchidaceae</tp:taxon-name-part></tp:taxon-name>), a highly threatened and narrow-endemic angraecoid orchid from Central Africa</article-title><source>PhytoKeys</source><day>2</day><month>5</month><year>2018</year><volume>2018</volume><issue>98</issue><fpage>85</fpage><lpage>97</lpage><pub-id pub-id-type="doi">10.3897/phytokeys.98.23511</pub-id></mixed-citation></tp:treatment-meta><tp:nomenclature><tp:taxon-name>
              <tp:taxon-name-part taxon-name-part-type="genus" reg="Calyptrochilum">Calyptrochilum</tp:taxon-name-part>
            </tp:taxon-name><tp:taxon-authority>Kraenzl., 1895: 30</tp:taxon-authority><tp:nomenclature-citation-list><tp:nomenclature-citation><tp:taxon-name>
                  <tp:taxon-name-part taxon-name-part-type="genus" reg="Ossiculum">Ossiculum</tp:taxon-name-part>
                </tp:taxon-name><comment>van der Laan &amp; Cribb, 1986: 823. Type species: <tp:taxon-name><tp:taxon-name-part taxon-name-part-type="genus" reg="Ossiculum">Ossiculum</tp:taxon-name-part> <tp:taxon-name-part taxon-name-part-type="species" reg="aurantiacum">aurantiacum</tp:taxon-name-part></tp:taxon-name> van der Laan &amp; Cribb, 1986: 824, <bold>syn. nov.</bold></comment></tp:nomenclature-citation></tp:nomenclature-citation-list></tp:nomenclature><tp:treatment-sec sec-type="type species" id="SECID0EACAE"><title>Type species.</title><p>
              <italic><tp:taxon-name><tp:taxon-name-part taxon-name-part-type="genus" reg="Calyptrochilum">Calyptrochilum</tp:taxon-name-part> <tp:taxon-name-part taxon-name-part-type="species" reg="preussii">preussii</tp:taxon-name-part></tp:taxon-name></italic> Kraenzl. (1895: 30) (= <italic><tp:taxon-name><tp:taxon-name-part taxon-name-part-type="genus" reg="Calyptrochilum">Calyptrochilum</tp:taxon-name-part> <tp:taxon-name-part taxon-name-part-type="species" reg="emarginatum">emarginatum</tp:taxon-name-part></tp:taxon-name></italic> (Afzel. ex Sw.) Schltr. (1918: 84)).</p></tp:treatment-sec><tp:treatment-sec sec-type="Basionym" id="SECID0E3CAE"><title>Basionym.</title><p>
              <italic><tp:taxon-name><tp:taxon-name-part taxon-name-part-type="genus" reg="Limodorum">Limodorum</tp:taxon-name-part> <tp:taxon-name-part taxon-name-part-type="species" reg="emarginatum">emarginatum</tp:taxon-name-part></tp:taxon-name></italic> Afzel. ex Sw.(1805: 86).</p></tp:treatment-sec><tp:treatment-sec sec-type="description" id="SECID0ENDAE"><title>Description.</title><p>Epiphytic or lithophytic herbs. Stem cylindrical, erect, spreading or pendent, covered by sheathing leaf bases. Leaves coriaceous, distichous, imbricate, unequally bilobed at tip, articulate to sheathing at the base. Inflorescence axillary, few- to many-flowered, shorter than leaves; bract distichous, cucullate. Flowers white, sometimes with a green or yellow mark on labellum or bright orange with a yellow labellum. Sepals ovate-elliptic, acuminate. Petals oblanceolate, acute. Labellum entire or trilobed, spurred at base; spur geniculate in middle, clavate at tip. Column with two pollinia, pollinia attached to an ovate or horseshoe-shaped viscidium.</p></tp:treatment-sec><tp:treatment-sec sec-type="distribution" id="SECID0ESDAE"><title>Distribution and ecology.</title><p>
              <italic><tp:taxon-name><tp:taxon-name-part taxon-name-part-type="genus" reg="Calyptrochilum">Calyptrochilum</tp:taxon-name-part></tp:taxon-name></italic> is a genus of three species distributed throughout tropical Africa, from sea level to 1200 m and found as epiphyte in humid evergreen forests, humid woodland, savannahs and as lithophyte.</p></tp:treatment-sec></tp:taxon-treatment>
