# Supplementary material for: New taxonomic and conservation status of Ossiculum (Vandeae, Orchidaceae), a highly threatened and narrow-endemic angraecoid orchid from Central Africa
Source: PhytoKeys. 2018 May 2;(98):85–97. doi: 10.3897/phytokeys.98.23511 (PMC5943395; doi:10.3897/phytokeys.98.23511)
Supplement: XML Treatment for Calyptrochilum aurantiacum [file phytokeys.98.23511-treatment2.xml]

<!DOCTYPE tp:taxon-treatment
  PUBLIC "-//TaxonX//DTD Taxonomic Treatment Publishing DTD v0 20100105//EN" "tax-treatment-NSO.dtd">
<tp:taxon-treatment xmlns:tp="http://www.plazi.org/taxpub"><tp:treatment-meta><kwd-group><label>Taxon classification</label><kwd><named-content xmlns:xlink="http://www.w3.org/1999/xlink" content-type="kingdom">Plantae</named-content></kwd><kwd><named-content xmlns:xlink="http://www.w3.org/1999/xlink" content-type="order">Asparagales</named-content></kwd><kwd><named-content xmlns:xlink="http://www.w3.org/1999/xlink" content-type="family">Orchidaceae</named-content></kwd></kwd-group><mixed-citation publication-type="journal"><person-group><name><surname>Simo-Droissart</surname><given-names>Murielle</given-names></name><name><surname>Stévart</surname><given-names>Tariq</given-names></name><name><surname>Sonké</surname><given-names>Bonaventure</given-names></name><name><surname>Sandrine Mayogo</surname><given-names/></name><name><surname>Kamdem</surname><given-names>Narcisse</given-names></name><name><surname>Droissart</surname><given-names>Vincent</given-names></name></person-group><article-title>New taxonomic and conservation status of <italic><tp:taxon-name><tp:taxon-name-part taxon-name-part-type="genus" reg="Ossiculum">Ossiculum</tp:taxon-name-part></tp:taxon-name></italic> (Vandeae, <tp:taxon-name><tp:taxon-name-part taxon-name-part-type="family">Orchidaceae</tp:taxon-name-part></tp:taxon-name>), a highly threatened and narrow-endemic angraecoid orchid from Central Africa</article-title><source>PhytoKeys</source><day>2</day><month>5</month><year>2018</year><volume>2018</volume><issue>98</issue><fpage>85</fpage><lpage>97</lpage><pub-id pub-id-type="doi">10.3897/phytokeys.98.23511</pub-id></mixed-citation></tp:treatment-meta><tp:nomenclature><tp:taxon-name>
              <tp:taxon-name-part taxon-name-part-type="genus" reg="Calyptrochilum">Calyptrochilum</tp:taxon-name-part>
              <tp:taxon-name-part taxon-name-part-type="species" reg="aurantiacum">aurantiacum</tp:taxon-name-part>
              <object-id xmlns:xlink="http://www.w3.org/1999/xlink" content-type="ipni" xlink:type="simple">urn:lsid:ipni.org:names:60476300-2</object-id>
            </tp:taxon-name><tp:taxon-authority>(P.J.Cribb &amp; Laan) Stévart, M.Simo &amp; Droissart</tp:taxon-authority><tp:taxon-status xmlns:xlink="http://www.w3.org/1999/xlink" xlink:type="simple">comb. nov.</tp:taxon-status></tp:nomenclature><tp:treatment-sec sec-type="Basionym" id="SECID0EHFAE"><title>Basionym.</title><p>
              <italic><tp:taxon-name><tp:taxon-name-part taxon-name-part-type="genus" reg="Ossiculum">Ossiculum</tp:taxon-name-part> <tp:taxon-name-part taxon-name-part-type="species" reg="aurantiacum">aurantiacum</tp:taxon-name-part></tp:taxon-name></italic> van der Laan &amp; Cribb, 1986: 824.</p></tp:treatment-sec><tp:treatment-sec sec-type="material" id="SECID0EYFAE"><title>Type.</title><p>Cameroon. Mungo River Forest Reserve, 13 km on road from Kumba to Loum, <named-content xmlns:xlink="http://www.w3.org/1999/xlink" content-type="dwc:verbatimCoordinates" xlink:type="simple"><named-content content-type="geo-json" specific-use="{&#34;type&#34;:&#34;Point&#34;,&#34;coordinates&#34;:[9.533000,4.682000]}" id="NCID0EBGAE" xlink:type="simple">04.682°N, 09.533°E</named-content></named-content>, 16 Dec. 1980, <italic>Beentje 1460A</italic> (holotype: WAG! isotypes: K!, WAG!, YA!).</p></tp:treatment-sec><tp:treatment-sec sec-type="material" id="SECID0EIGAE"><title>Additional specimens examined.</title><p>CAMEROON. Mungo River Forest Reserve, 13 km on road from Kumba to Loum, <named-content xmlns:xlink="http://www.w3.org/1999/xlink" content-type="dwc:verbatimCoordinates" xlink:type="simple"><named-content content-type="geo-json" specific-use="{&#34;type&#34;:&#34;Point&#34;,&#34;coordinates&#34;:[9.533000,4.682000]}" id="NCID0ERGAE" xlink:type="simple">04.682°N, 09.533°E</named-content></named-content>, 16 Dec. 1980, <italic>van der Laan 718</italic> (WAG). Southwest Region, Nguti village, path between the WCS station and the camp “552”, outside of the Banyang-Mbo Wildlife Sanctuary, <named-content xmlns:xlink="http://www.w3.org/1999/xlink" content-type="dwc:verbatimCoordinates" xlink:type="simple"><named-content content-type="geo-json" specific-use="{&#34;type&#34;:&#34;Point&#34;,&#34;coordinates&#34;:[9.473000,5.337000]}" id="NCID0E2GAE" xlink:type="simple">05.337°N, 09.473°E</named-content></named-content>, 15 November 2004, <italic>Yaoundé shadehouse series 196</italic> (BRLU, YA). <italic>Ibid.</italic>, 10 May 2005, <italic>Yaoundé shadehouse series 265</italic> (BRLU). <italic>Ibid</italic>., 20 September 2006, <italic>Yaoundé shadehouse series 428</italic> (BRLU). <italic>Ibid</italic>., inside of the Banyang-Mbo Wildlife Sanctuary, <named-content xmlns:xlink="http://www.w3.org/1999/xlink" content-type="dwc:verbatimCoordinates" xlink:type="simple"><named-content content-type="geo-json" specific-use="{&#34;type&#34;:&#34;Point&#34;,&#34;coordinates&#34;:[9.517000,5.344000]}" id="NCID0EPHAE" xlink:type="simple">05.344°N, 09.517°E</named-content></named-content>, 9 May 2011, <italic>Yaoundé shadehouse series 2773</italic> (BRLU). <italic>Ibid</italic>., 13 June 2011, <italic>Yaoundé shadehouse series 2865</italic> (YA). <italic>Ibid</italic>., 1 September 2011, <italic>Yaoundé shadehouse series 3075</italic> (BRLU). <italic>Ibid</italic>., 7 May 2012, <italic>Yaoundé shadehouse series 3550</italic> (K, MO, WAG). Southwest Region, Nguti village, between the WCS station and the camp “552”, on a forestry trail at the border of the Banyang-Mbo Wildlife Sanctuary, <named-content xmlns:xlink="http://www.w3.org/1999/xlink" content-type="dwc:verbatimCoordinates" xlink:type="simple"><named-content content-type="geo-json" specific-use="{&#34;type&#34;:&#34;Point&#34;,&#34;coordinates&#34;:[9.491000,5.355000]}" id="NCID0EFIAE" xlink:type="simple">05.355°N, 09.491°E</named-content></named-content>, 4 June 2017, <italic>Droissart &amp; Kamdem N. 2382</italic> (BRLU, YA). Southwest Region, north of Ebonji village, on the trail to Mahole village, on cocoa tree, <named-content xmlns:xlink="http://www.w3.org/1999/xlink" content-type="dwc:verbatimCoordinates" xlink:type="simple"><named-content content-type="geo-json" specific-use="{&#34;type&#34;:&#34;Point&#34;,&#34;coordinates&#34;:[9.597000,4.773000]}" id="NCID0EPIAE" xlink:type="simple">04.773°N, 09.597°E</named-content></named-content>, 8 June 2017, <italic>Droissart &amp; Kamdem N. 2407</italic> (BRLU, YA). <italic>Ibid.</italic>, on kola tree, 8 June 2017, <italic>Droissart &amp; Kamdem N. 2409</italic> (BRLU, YA). Southwest Region, northeast of Ebonji village, approximately 500 m from west bank Mungo River, on <italic><tp:taxon-name><tp:taxon-name-part taxon-name-part-type="genus" reg="Desbordesia">Desbordesia</tp:taxon-name-part> <tp:taxon-name-part taxon-name-part-type="species" reg="glaucescens">glaucescens</tp:taxon-name-part></tp:taxon-name></italic> (Engl.) Tiegh. (<tp:taxon-name><tp:taxon-name-part taxon-name-part-type="family">Irvingiaceae</tp:taxon-name-part></tp:taxon-name>), <named-content xmlns:xlink="http://www.w3.org/1999/xlink" content-type="dwc:verbatimCoordinates" xlink:type="simple"><named-content content-type="geo-json" specific-use="{&#34;type&#34;:&#34;Point&#34;,&#34;coordinates&#34;:[9.578000,4.771000]}" id="NCID0ENJAE" xlink:type="simple">04.771°N, 09.578°E</named-content></named-content>, 9 June 2017, <italic>Droissart &amp; Kamdem N. 2420</italic> (BRLU, YA). REPUBLIC OF THE CONGO. Grand escarpement d’Odzala, bai de l’ombrette, forêt à <italic><tp:taxon-name><tp:taxon-name-part taxon-name-part-type="genus" reg="Gilbertiodendron">Gilbertiodendron</tp:taxon-name-part> <tp:taxon-name-part taxon-name-part-type="species" reg="dewevrei">dewevrei</tp:taxon-name-part></tp:taxon-name></italic> (De Wild.) J.Leonard (<tp:taxon-name><tp:taxon-name-part taxon-name-part-type="family">Fabaceae</tp:taxon-name-part></tp:taxon-name>), <named-content xmlns:xlink="http://www.w3.org/1999/xlink" content-type="dwc:verbatimCoordinates" xlink:type="simple"><named-content content-type="geo-json" specific-use="{&#34;type&#34;:&#34;Point&#34;,&#34;coordinates&#34;:[14.467000,1.067000]}" id="NCID0EHKAE" xlink:type="simple">01.067°N, 14.467°E</named-content></named-content>, 1996, <italic>Lejoly 96/1063</italic> (BRLU).</p></tp:treatment-sec><tp:treatment-sec sec-type="distribution" id="SECID0EOKAE"><title>Distribution.</title><p>Cameroon and the Republic of the Congo (Figure <xref ref-type="fig" rid="F1">1</xref>). This species is reported here for the first time in the Republic of the Congo. Its presence in a forest with <italic><tp:taxon-name><tp:taxon-name-part taxon-name-part-type="genus" reg="Gilbertiodendron">Gilbertiodendron</tp:taxon-name-part> <tp:taxon-name-part taxon-name-part-type="species" reg="dewevrei">dewevrei</tp:taxon-name-part></tp:taxon-name></italic> suggests that <italic><tp:taxon-name><tp:taxon-name-part taxon-name-part-type="genus" reg="Calyptrochilum">Calyptrochilum</tp:taxon-name-part> <tp:taxon-name-part taxon-name-part-type="species" reg="aurantiacum">aurantiacum</tp:taxon-name-part></tp:taxon-name></italic> might be more widely distributed, as this type of monodominant forest extends from Nigeria to the Democratic Republic of the Congo and northern Angola.</p><fig id="F1" position="float" orientation="portrait"><label>Figure 1.</label><caption><p>Current distribution of <italic><tp:taxon-name><tp:taxon-name-part taxon-name-part-type="genus" reg="Calyptrochilum">Calyptrochilum</tp:taxon-name-part> <tp:taxon-name-part taxon-name-part-type="species" reg="aurantiacum">aurantiacum</tp:taxon-name-part></tp:taxon-name></italic> in Central Africa (upper map) and in Cameroon (lower map). WS = Wildlife Sanctuary; FR = Forest Reserve; NP = National Park.</p></caption><graphic xmlns:xlink="http://www.w3.org/1999/xlink" xlink:href="phytokeys-98-085-g001.jpg" position="float" orientation="portrait" xlink:type="simple" id="oo_200683.jpg"/></fig></tp:treatment-sec><tp:treatment-sec sec-type="ecology" id="SECID0EOLAE"><title>Ecology and habitat.</title><p>
              <italic><tp:taxon-name><tp:taxon-name-part taxon-name-part-type="genus" reg="Calyptrochilum">Calyptrochilum</tp:taxon-name-part> <tp:taxon-name-part taxon-name-part-type="species" reg="aurantiacum">aurantiacum</tp:taxon-name-part></tp:taxon-name></italic> occurs between 240 to 600 m elevation in mature dense lowland forest (sometimes degraded), in plantations and in <italic><tp:taxon-name><tp:taxon-name-part taxon-name-part-type="genus" reg="Gilbertiodendron">Gilbertiodendron</tp:taxon-name-part> <tp:taxon-name-part taxon-name-part-type="species" reg="dewevrei">dewevrei</tp:taxon-name-part></tp:taxon-name></italic> monodominant forest. It was initially collected growing as an epiphyte 35 m above the ground on the lower branches of a primary forest tree (<xref ref-type="bibr" rid="B27">van der Laan and Cribb 1986</xref>). In 2017, we collected the species near the type locality on <italic><tp:taxon-name><tp:taxon-name-part taxon-name-part-type="genus" reg="Desbordesia">Desbordesia</tp:taxon-name-part> <tp:taxon-name-part taxon-name-part-type="species" reg="glaucescens">glaucescens</tp:taxon-name-part></tp:taxon-name></italic> (<tp:taxon-name><tp:taxon-name-part taxon-name-part-type="family">Irvingiaceae</tp:taxon-name-part></tp:taxon-name>) and <italic><tp:taxon-name><tp:taxon-name-part taxon-name-part-type="genus" reg="Scottellia">Scottellia</tp:taxon-name-part></tp:taxon-name></italic> sp. (<tp:taxon-name><tp:taxon-name-part taxon-name-part-type="family">Achariaceae</tp:taxon-name-part></tp:taxon-name>) that had recently been felled to establish a new cocoa and banana plantation (Figure <xref ref-type="fig" rid="F2">2</xref>). In the same locality, the species was also collected on kola and cocoa trees in a 7-year old cocoa plantation. Within and around the Banyang-Mbo Wildlife Sanctuary, it was collected in the canopy of large trees (i.e. <italic><tp:taxon-name><tp:taxon-name-part taxon-name-part-type="genus" reg="Duguetia">Duguetia</tp:taxon-name-part> <tp:taxon-name-part taxon-name-part-type="species" reg="staudtii">staudtii</tp:taxon-name-part></tp:taxon-name></italic> (Engl. &amp; Diels) Chatrou (<tp:taxon-name><tp:taxon-name-part taxon-name-part-type="family">Annonaceae</tp:taxon-name-part></tp:taxon-name>) and <italic><tp:taxon-name><tp:taxon-name-part taxon-name-part-type="genus" reg="Klainedoxa">Klainedoxa</tp:taxon-name-part> <tp:taxon-name-part taxon-name-part-type="species" reg="gabonensis">gabonensis</tp:taxon-name-part></tp:taxon-name></italic> (Pierre ex Engl.) (<tp:taxon-name><tp:taxon-name-part taxon-name-part-type="family">Irvingiaceae</tp:taxon-name-part></tp:taxon-name>)).</p><fig id="F2" position="float" orientation="portrait"><label>Figure 2.</label><caption><p>Habitat degradation and forest clearance at the type locality of <italic><tp:taxon-name><tp:taxon-name-part taxon-name-part-type="genus" reg="Calyptrochilum">Calyptrochilum</tp:taxon-name-part> <tp:taxon-name-part taxon-name-part-type="species" reg="aurantiacum">aurantiacum</tp:taxon-name-part></tp:taxon-name></italic> (Mungo River Forest Reserve). In less than 10 years, hundreds of hectares of mature lowland rainforest have been converted to cocoa plantations along the Mungo River (pers. comm. by local communities). <bold>A</bold> Freshly cleared forest where plantain and bananas will be cultivated during two years prior to being replaced by cocoa trees. <bold>B</bold> A ten-year old cocoa plantation on the banks of the Mungo River; only a few shade trees remain from the original forest. <bold>C</bold> Plantain and banana bunches that are harvested every day along the Mungo River. Photographs by V. Droissart (June 2017).</p></caption><graphic xmlns:xlink="http://www.w3.org/1999/xlink" xlink:href="phytokeys-98-085-g002.jpg" position="float" orientation="portrait" xlink:type="simple" id="oo_200684.jpg"/></fig><p>
              <italic><tp:taxon-name><tp:taxon-name-part taxon-name-part-type="genus" reg="Calyptrochilum">Calyptrochilum</tp:taxon-name-part> <tp:taxon-name-part taxon-name-part-type="species" reg="aurantiacum">aurantiacum</tp:taxon-name-part></tp:taxon-name></italic> is a heliophile epiphyte growing on branches of 5 to 20 cm in diameter under the canopy of large trees (from 50 to more than 100 cm diameter at breast high). In most observed trees (ten observations), <italic><tp:taxon-name><tp:taxon-name-part taxon-name-part-type="genus" reg="Calyptrochilum">Calyptrochilum</tp:taxon-name-part> <tp:taxon-name-part taxon-name-part-type="species" reg="aurantiacum">aurantiacum</tp:taxon-name-part></tp:taxon-name></italic> was found growing together with the angraecoid orchid <italic><tp:taxon-name><tp:taxon-name-part taxon-name-part-type="genus" reg="Diaphananthe">Diaphananthe</tp:taxon-name-part> <tp:taxon-name-part taxon-name-part-type="species" reg="plehniana">plehniana</tp:taxon-name-part></tp:taxon-name></italic> (Schltr.) Schltr. and with the fern <italic><tp:taxon-name><tp:taxon-name-part taxon-name-part-type="genus" reg="Microgramma">Microgramma</tp:taxon-name-part> <tp:taxon-name-part taxon-name-part-type="species" reg="owariensis">owariensis</tp:taxon-name-part></tp:taxon-name></italic> (Desv.) Alston (<tp:taxon-name><tp:taxon-name-part taxon-name-part-type="family">Polypodiaceae</tp:taxon-name-part></tp:taxon-name>) (Figure <xref ref-type="fig" rid="F3">3</xref>). On <italic><tp:taxon-name><tp:taxon-name-part taxon-name-part-type="genus" reg="Duguetia">Duguetia</tp:taxon-name-part> <tp:taxon-name-part taxon-name-part-type="species" reg="staudtii">staudtii</tp:taxon-name-part></tp:taxon-name></italic> and <italic><tp:taxon-name><tp:taxon-name-part taxon-name-part-type="genus" reg="Desbordesia">Desbordesia</tp:taxon-name-part> <tp:taxon-name-part taxon-name-part-type="species" reg="glaucescens">glaucescens</tp:taxon-name-part></tp:taxon-name></italic>, we observed more than 100 individuals per tree. The flowering and fruiting of <italic><tp:taxon-name><tp:taxon-name-part taxon-name-part-type="genus" reg="Calyptrochilum">C.</tp:taxon-name-part> <tp:taxon-name-part taxon-name-part-type="species" reg="aurantiacum">aurantiacum</tp:taxon-name-part></tp:taxon-name></italic> occur during the large rainy season, from May to November.</p><fig id="F3" position="float" orientation="portrait"><label>Figure 3.</label><caption><p>Ecology and habit of natural populations of <italic><tp:taxon-name><tp:taxon-name-part taxon-name-part-type="genus" reg="Calyptrochilum">Calyptrochilum</tp:taxon-name-part> <tp:taxon-name-part taxon-name-part-type="species" reg="aurantiacum">aurantiacum</tp:taxon-name-part></tp:taxon-name></italic>. <bold>A</bold> Flowering individual growing on upper branches of a felled kola tree, along with the angraecoid orchid <italic><tp:taxon-name><tp:taxon-name-part taxon-name-part-type="genus" reg="Diaphananthe">Diaphananthe</tp:taxon-name-part> <tp:taxon-name-part taxon-name-part-type="species" reg="plehniana">plehniana</tp:taxon-name-part></tp:taxon-name></italic> and the fern <italic><tp:taxon-name><tp:taxon-name-part taxon-name-part-type="genus" reg="Microgramma">Microgramma</tp:taxon-name-part> <tp:taxon-name-part taxon-name-part-type="species" reg="owariensis">owariensis</tp:taxon-name-part></tp:taxon-name></italic>. <bold>B</bold> Dense population growing on 1 metre long branches of <italic><tp:taxon-name><tp:taxon-name-part taxon-name-part-type="genus" reg="Duguetia">Duguetia</tp:taxon-name-part> <tp:taxon-name-part taxon-name-part-type="species" reg="staudtii">staudtii</tp:taxon-name-part></tp:taxon-name></italic>. <bold>C</bold> <italic><tp:taxon-name><tp:taxon-name-part taxon-name-part-type="genus" reg="Calyptrochilum">Calyptrochilum</tp:taxon-name-part> <tp:taxon-name-part taxon-name-part-type="species" reg="aurantiacum">aurantiacum</tp:taxon-name-part></tp:taxon-name></italic> and <italic><tp:taxon-name><tp:taxon-name-part taxon-name-part-type="genus" reg="Diaphananthe">Diaphananthe</tp:taxon-name-part> <tp:taxon-name-part taxon-name-part-type="species" reg="plehniana">plehniana</tp:taxon-name-part></tp:taxon-name></italic> growing side by side on <italic><tp:taxon-name><tp:taxon-name-part taxon-name-part-type="genus" reg="Salacia">Salacia</tp:taxon-name-part></tp:taxon-name></italic> sp. (<tp:taxon-name><tp:taxon-name-part taxon-name-part-type="family">Celastraceae</tp:taxon-name-part></tp:taxon-name>). Photographs by V. Droissart (June 2017).</p></caption><graphic xmlns:xlink="http://www.w3.org/1999/xlink" xlink:href="phytokeys-98-085-g003.jpg" position="float" orientation="portrait" xlink:type="simple" id="oo_200685.jpg"/></fig></tp:treatment-sec><ref-list><ref id="B27"><mixed-citation xmlns:xlink="http://www.w3.org/1999/xlink" xlink:type="simple">
          <person-group><name name-style="western"><surname>van der Laan</surname><given-names>FM</given-names></name><name name-style="western"><surname>Cribb</surname><given-names>PJ</given-names></name></person-group> (<year>1986</year>) <article-title><italic><tp:taxon-name><tp:taxon-name-part taxon-name-part-type="genus">Ossiculum</tp:taxon-name-part></tp:taxon-name></italic> (<tp:taxon-name><tp:taxon-name-part taxon-name-part-type="family">Orchidaceae</tp:taxon-name-part></tp:taxon-name>), a new genus from Cameroun.</article-title> <source>Kew Bulletin</source> <volume>41</volume>(<issue>4</issue>): <fpage>823</fpage>–<lpage>826</lpage>. <ext-link xlink:type="simple" ext-link-type="doi" xlink:href="10.2307/4102983">https://doi.org/10.2307/4102983</ext-link></mixed-citation></ref></ref-list></tp:taxon-treatment>
